# Supplementary material for: Lung Microvascular Niche, Repair, and Engineering
Source: Front Bioeng Biotechnol. 2020 Feb 21;8:105. doi: 10.3389/fbioe.2020.00105 (PMC7047880; doi:10.3389/fbioe.2020.00105)
Supplement: Supplementary file 1 [file Table_1.xlsx]

## Sheet: Sheet1
Supplementary table 1. Detergents and cell sources for lung organ engineering using decellularized lung scaffolds
Author	Article	Year	Spacies of the scaffold	Detergents	Cell sources for seeding	Instilled cell number	Culture period	Seeding route	Differentiated phenotype	Institution
Lwega-Mukasa et al.	Exp Lung Res	1986	Human	0.1%Triton X-100, 2% SDS	Rat AETII cells	4.0 ×106	3 days	Direct seeding	AETI cells	Yale Univ.
Petersen et al.	Science	2010	Rat (Fisher 344)	8mM CHAPS	Rat neonatal lung cells and RMECs	Epithelial cells; 100×106 Endothelial cells; 30 ×106	4-8 days	Trachea and pulmonary artery	N/A (Transplantable lung)	Yale Univ.
Ott et al.	Nature Med	2010	Rat (Sprague Daeley)	0.1% SDS, 0.1%Triton X-100	A549 cells, rat fetal lung cells and HUVECs	HUVEC;66.57±18.22×106 A549;91.25 ± 31.72 × 106 Rat fetal lung cells;308.57 ± 146.90	5days	Trachea and pulmonary artery	N/A (Transplantable lung)	Harvard Med School
Price et al.	Tissue Eng Part A	2010	Mouse (C57BL/6)	0.1% Triton X-100, 2% SDC	Mouse fetal lung cells	3.0 X 106	7 days	Trachea	Epithelial (AETII cell-like)	Univ. of Minnesota
Cortellia et al.	Tissue Eng Part A	2010	Rat (Sprague Daeley)	1% SDS	Mouse ESCs	2.0 X 106	14-21 days	Trachea	Epithelial (AETII cell-like)	Univ. of Texas Medical Branch
Song et al.	Ann Thoracic Surg	2011	Rat (Sprague Daeley)	0.1% SDS, 0.1%Triton X-100	Rat fetal lung cells and HUVECs	HUVEC;66.57±18.22×106 Rat fetal lung cells; 308.57 ± 146.90	7 days	Trachea and pulmonary artery	N/A (Transplantable lung)	Harvard Med School
Shamis et al.	Tissue Eng Part C	2011	Rat (Lewis)	0.5% Triton X-100	Mouse AETII cells	2.0×105 to 106	4-28 days	Direct seeding	Epithelial (AETII cell-like)	Hebrew Univ.
Daly et al.	Tissue Eng Part A	2011	Mouse (C57BL/6, BALB/C)	0.1% Triton X-100, 2% SDC	Mouse BM-MSCs and C10 epithelial cells	2.0 X 106	28 days	Trachea	Mesenchymal and osteoblast from BM-MSCs	Univ. of Vermont
Wallis et al.	Tissue Eng Part C	2011	Mouse (BALB/C)	3 different protocols; ①0.1% Triton X-100, 2% SDC. ②0.1% SDS, 0.1%Triton X-100. ③ 8mMCHAPS.	Mouse BM-MSCs and C10 epithelial cells	2.0 X 106	1-14 days	Trachea	N/A (Distributed on scaffold)	Univ. of Vermont
Bonvillain et al.	Tissue Eng Part A	2012	Rhesus macaque	0.1% Triton X-100, 2% SDC	Rhesus BM-MSCs and AD-MSCs	1.5 X 106	7 days	Bronchioles	N/A (Distributed on scaffold)	Tulane Univ.
Longmire et al.	Cell stem cell	2012	Mouse (C57BL/6)	0.1% Triton X-100, 2% SDC	Mouse ESCs	1.0 X 106	25 days	Trachea	Epithelial	Boston Univ.
Jensen et al.	Tissue Eng Part C	2012	Mouse (C57BL/6)	0.1% Triton X-100, 2% SDC	Mouse ESCs	4-8.0 X 106	1 day	Trachea	Epithelial (AETII cell-like)	Univ. of Connecticut Health Center
Booth et al.	Am J Resp Crit Care	2012	Human	0.1% Triton X-100, 2% SDC	Human lung fibroblasts	1.0 X 106	2 days	Airway and vascular	N/A (Distributed on scaffold)	Univ. of Michigan
Bonenfant et al.	Biomaterials	2013	Mouse (C57BL/6)	0.1% Triton X-100, 2% SDC	Mouse BM-MSCs and C10 epithelial cells	1.0 X 106	1-28 days	Trachea	N/A (Distributed on scaffold)	Univ. of Vermont
Sokocevic et al.	Biomaterials	2013	Mouse (C57BL/6)	0.1% Triton X-100, 2% SDC	Mouse BM-MSCs and C11 epithelial cells	1.0 X 106	1-28 days	Trachea	N/A (Distributed on scaffold)	Univ. of Vermont
Nichols et al.	Tissue Eng Part A	2013	Human and Pig	For pig; 2% SDS , 1% SDS For human; 5 different protocols; ①1% SDS, ②0.1% SDS ③8mM CHAPS ④ 0.1% Triton X-100 followed by 2% Deoxycholate ⑤3% Triton X100	Murine embryonic stem cells (MESC) Human fetal lung cells (HFLC) Pig bone marrowderived mesenchymal stem cells (BMMSCs) Human primary alveolar epithelial type II cells (HAEC)	2.0 X 106	1-5 days	Direct seeding	N/A (Distributed on scaffold)	Univ. of Texas Medical Branch
Nakayama et al.	PLOS one	2013	Rhesus monkey	Triton X100 ,0.01,0.1and1% SDS	Human ESCs	1.0 X 105	8 days	Direct seeding	N/A (Upregurate lung associated gene expression)	Univ. California Davis
O'Neill et al.	Ann Thoracic Surg	2013	Human and Pig	3 different protocols; ①1.8mM SDS. ② 8mM CHAPS. ③3% Tween 20, 4% SDC.	Human small airway epihtelial cells and AD-MSCs	2.5 X 104	7 days	Direct seeding	N/A (Distributed on scaffold)	Colomba Univ.
Ghaedi et al.	J Clin Invest	2013	Human and Rat (Fisher 344 or SD)	①0.1% Triton X-100, 2% SDC for human lung. ②8mM CHAPS for rat lung.	Human AETII and iPSC-AETII cells	40 × 106	7 days	①Direct seeding for human lung. ②Trachea for rat lung	AETI cells	Yale Univ.
Sun et al.	Am J Physiol Lung Cell Mol Physiol	2013	Mouse	8mM CHAPS	Mouse fibroblast A9 cells	1.0 X 104- 106	14 days	Direct seeding	N/A (Distributed on scaffold)	Yale School of Med.
Gilpin et al.	J Heart Lung Transplant	2014	Rat, Human and Pig	For rat; 3 different protocols; ①0.1% SDS, 1% Triton-X ② 0.1% Triton X, 2% SDC2. ③ 8mM CHAPS. For human; 1% Triton-X	Human small airway epihtelial cells (SAECs), pulmonary epithelial cells (PAECs) and HUVECs	1.0 X 105 each	5 days	Direct seeding for slice. Via bronchus for human lung lobe.	N/A (Distributed on scaffold)	Harvard Med School
Gilpin et al.	Ann Thoracic Surg	2014	Human and Rat	0.1% SDS, 1% Triton-X	Human iPSC-derived endothelial cells Human iPSC-derived epithelial progenitor cells	15–20×106	5 days	Trachea and vascular	AETI cells,Clara cell	Harvard Med School
Darcy E. Wagner et al.	Biomaterials	2014	Human and Pig	0.1% Triton X-100, 2%SDC	Human lung fibroblast(HLFs),Human bronchial epithelial cells (HBEs) , human bone marrow-derived mesenchymal stromal cells (HMSCs) ,Human vascular endothelial cells (CBF12)	10-50 X 106	1-28 days	Airway and vascular	N/A (Distributed on scaffold)	Univ. of Vermont
Darcy E. Wagner et al.	Biomaterials	2014	Human	0.1% Triton X-100, 3%SDC	Human lung fibroblast(HLFs), Human bronchial epithelial cells (HBEs) , human bone marrow-derived mesenchymal stromal cells (HMSCs) , Human endothelial colony forming cells (CBF)	10-50 X 106	1-28 days	Airway and vascular	N/A (Distributed on scaffold)	Univ. of Vermont
Darcy E. Wagner et al.	Cell Mol Bioeng.	2014	Human	0.1% Triton X-100, 4%SDC	Human pulmonary vascular endothelial cells (CBF), human lung bronchial epithelial cells (HBE)	2.0×106	28 days	Airway and vascular	N/A (Distributed on scaffold)	Univ. of Vermont
Nick Merna et al.	Tissue Eng Part A.	2015	Pig	①trypsin/ethylenediaminetetr②aacetic acid (EDTA)/NaN3 Triton/EDTA/NaN3	Human cardiac fibroblasts Normal human lung fibroblasts	3500 cells/cm2	1-2 days	Direct seeding	N/A (Distributed on scaffold)	University of California
Jenna L. Balestrini et al.	Integr Biol	2015	Pig	3 different protocols ①0.0035%,0.5% Triton X-100 and 0.01, 0.05, 0.1% SDC ②0.1% Triton X-100 and 2% SDC ③0.5% SDS	Homogeneous epithelial cell	5.0 X 105	3 days	Trachea	N/A (Distributed on scaffold)	Yale School of Med.
Crabbé A et al.	PLoS One.	2015	Rat	0.1% Triton X-100, 2%SDC	Alveolar type II epithelialcells(C10) MSCs from bone marrow of adultC57BL/6 mice	4.0 X 106	7-28 days	Trachea	MSCs significantly upregulated the expression of AQP5(Aquaporin 5), CCSP (Club CellSecretionProtein), osteopontin and FAP (Fibroblast activation protein), and downregulated the expression of Col2a1(Collagen 2alpha 1)	Arizona State University
Zvarova B et al.	Tissue Eng Part C	2016	Rat	1% Triton X-100 2% SDC	Human bronchial epithelial cells (HBE) Human lung fibroblasts (HLF) Human mesenchymal stem cells (hMSC) Human bronchial epithelial cells, human Pulmonary vascular endothelial cells (CBF)	20,000 cells/well （96-well plate)	1 day	Direct seeding	N/A (Distributed on scaffold)	Univ. of Vermont
Joseph Platz et al.	Tissue Eng Part C	2016	wild type pig α-Gal knockout pigs	0.1% Triton X-100, 2% SDC peracetic acid (PAA)	Human pulmonary vascular endothelial cells (CBF) Human lung bronchial epithelial cells (HBE) , Human lung ﬁbroblasts (HLF), Human bone marrow-derived mesenchymal stromal cells (hMSCs)	1–5.0 × 106	28 days	Trachea and vascular	fibroblast	Univ. of Vermont
Elizabeth A. Calle	Acta Biomaterialia	2016	Rat	2 different protocols ①0.0035%,0.5% Triton X-100 and 0.01, 0.05, 0.1% SDC ②CHAPS pH12.4	Rat lung microvascular endothelial cells, Mixed lung cell populations isolated from neonatal rats were	100-150 X 106	4 days	Trachea and vascular	N/A (Distributed on scaffold)	Yale School of Med
Gilpin et al.	Biomaterials	2016	Rat and human	For rat ;0.1% SDS For human;0.5% SDS	For rat;primary pulmonary endothelial cells primary epithelial cells For human;primary pulmonary endothelial cells,epithelial cells	Rat endothelial cells; 10 × 106 Rat epithelial cells; 20 × 106 Human endothelial cells; 160–240 × 106 Humam epithelial cells; 220–280 × 106	7 days	Airway and vascular	TP63 + KRT5 + basal epithelial stem cell	Massachusetts General Hospital, Harvard Med School
Nichols JE et al.	J Tissue Eng Regen Med.	2017	human	1%, 0.1% SDS	immortalized AECs (I‐Lung), human umbilical cord vascular endothelial cells (HUVECs) fetal lung fibroblasts (13LU) primary human lung cells (P‐lung), primary lung vascular‐derived cells (PL‐Vasc) primary trachea/bronchial (P‐trachea.bronchial) cells	35-50 X106	30 days	Trachea and vascula	AECs type II Fibroblasts	University of Texas Medical Branch (UTMB)
Ryoichiro Doi et al.	Scientific reports	2017	Rat	1% Triton X-100 and 0.01to 0.1% SDS	RLMVEC, adipose tissue-derived stem/stromal cells (ASCs)	RMEC; 40X106 AD-MSCs; 10 X106	8-16 days	Vascular	pericytes	Nagasaki Univ.
Franziska E. Uhl et al.	Methods in Molecular Biology	2017	Mouse,Pig and Human	0.1% Triton X-100, 2% SDC	Human bronchial epithelial cells (HBEs), Human pulmonary endothelial colonary-forming cells (CBF)	Not informed	1 day	Airway and vascular	N/A (Distributed on scaffold)	Univ. of Vermont
Gilpin et al.	Biomaterials	2017	Rat and human	For rat; 0.1% SDS For human; 0.5% SDS	Basal epithelial stem cells (BESCs)	20×106	3-7 days	Airway and vascular	KRT5 + basal epithelial stem cell	Massachusetts General Hospital, Harvard Med School
Michelle E. Scarritt et al.	J Tissue Eng Regen Med	2018	Rat	2 mM CHAPS + 0/1% SDS	HUVEC , pulmonary microvascular endothelial cells (MVECs),PA endothelial cells (PAECs), and PV endothelial cells (PVECs)	26.58±3.94×106	3-7 days	MVECs; PA+PV PAECs; PA or PA+PV PVECs; PV or PA+PV	N/A (Distributed on scaffold)	Tulane University
Mahboobe Ghaedi et.al.	J Tissue Eng Regen Med	2018	Rat ,human	0.0035%, 0.5% Triton X-100 and 0.01, 0.05, 0.1% SDC	iPSC-ATII progenitor cells iPSCairway progenitor cells Rat microvascular endothelial cells (RMEC)	iPSC-ATII progenitor cells; 25 X106 iPSCairway progenitor cells; 25 X106 RMEC; 100 X106	4 days	Trachea and vascular	ATII, airway epithelial cells	Yale School of Med
Hideyori Sengyoku et al.	Organogenesis	2018	Rat	0.15M NaOH	HUVECs , Rat lung distal epithelial cells	HUVECs;40 X106 Rat lung distal epithelial cells; 30 X 106	7 days	Vascular	N/A (Distributed on scaffold)	Nagasaki Univ.
Tara M. Nordgren et al.	Am J Physiol Lung Cell Mol Physiol	2018	Human	0.1% Triton X-100, 2% SDC	Primary human bronchial epithelial cells (BEC)	1.0 X 105	5-12 days	Direct seeding	N/A (Distributed on scaffold)	Univ. of Nebraska Medical Center
Daniel E. Gorman et al.	Tissue Eng Part C	2018	Rat	0.1% SDS	Primary human PA endothelial cells (PAECs) BEAS2B cells	PAECs; 60 X 106 BEAS2B cells; 25 X106	3-9 days	Trachea and vascular	N/A (Distributed on scaffold)	Harvard Med School
Haiyang Zhou et al.	Annals of Surgery	2018	Pig	①0.5% SDS ②1%Triton X-100	HUVECs , Human epithelial progenitor cells	HUVECs; 1.0 X109 Human epithelial progenitor cells; 200 X 106	6 days	Trachea and vascular	N/A (Distributed on scaffold)	Harvard Med School
Tomohiro Obata et al.	Tissue Eng Part C	2019	Rat	Potassium laurate	Rat microvascular endothelial cells (RMEC), ,adipose tissue-derived stem/stromal cells (AD-MSC)	RMEC; 30–40 ×106 AD-MSC; 0.6-0.8 ×106	5 days	Vascular	N/A (Distributed on scaffold)	Nagasaki Univ.
Triton X-100; Nonionic detergent used to solubilize proteins; mild non-denaturing detergent. SDC, Sodium deoxycholate; Water soluble ionic detergent used for disrupting and dissociated protein interaction. SDS, Sodium dodecyl sulphate; Anionic surfactant used for lysing cells and unravelling proteins. CHAPS, 3-[(3-cholamidopropyl)dimethylammonio]-1-propanesulfonate; Non-denaturing zwitterionic de…
